# Supplementary material for: Spatial transcriptomics reveals prognosis‐associated cellular heterogeneity in the papillary thyroid carcinoma microenvironment
Source: Clin Transl Med. 2024 Mar 1;14(3):e1594. doi: 10.1002/ctm2.1594 (PMC10905537; doi:10.1002/ctm2.1594)
Supplement: Supplementary file 2 — Supporting Information [file CTM2-14-e1594-s005.xlsx]

## Sheet: Table 1
Supplementary Table 1. Demographics and clinicopathological characteristics of the study population.
Patient ID	1	2	3	4	5
Sample	Tumor	Tumor	Tumor	Tumor	Tumor	Para-tumor
Sex	Female	Female	Female	Female	Female
Age(y)	35	33	46	57	56
TNM stage	T1bN1aM0	T1bN0M0	T1aN1aM0	T1bN1aM0	T1bN1aM0
Concomitant Autoimmune thyroid diseases	Yes	No	No	No	Yes
Maximum tumor diameter (cm)	1.2	2	0.5	1.5	1.3
Disease characteristics	Tumor abuting capsule; Central lymph nodes metastases	Tumor abuting capsule	Tumor involving capsule; Central lymph nodes metastases	Tumor invading nerve; Central lymph nodes metastases; BRAF mutation	Tumor abuting capsule; Central lymph nodes metastases; Hashimoto's thyroiditis
Previous management history	Graves disease	No previous treatment	Uterine myomectomy; Autoimmune hepatitis	Hypertension	No previous treatment
Histologic subtype	Classical	Classical	Classical	Classical	Classical
TPOAb (0-34 IU/ml)	64.31	12.7	11.42	11.41	14.55
TGAb (0-115 IU/ml)	299.1	13.43	13.39	11.55	689.1
TG (3.5-77 ng/ml)	5.07	30	10.19	86.08	1.13
TT3（0.92-2.79 nmol/L）	1.53	1.31	1.46	1.75	1.61
FT3 (3.5-6.5pmol/L)	4.82	5.28	4.7	4.43	——
TT4（58.1-140.6nmol/L）	105.1	91.6	82.7	132.5	95.4
FT4 (11.5-22.7pmol/L)	14.22	19.07	11.73	16.86	——
TSH (0.55-4.78 uIU/ml)	1.011	2.122	0.574	0.94	2.498
PTH (15-65 pg/ml)	59.5	34.71	57.12	73.34	66.3
