# Supplementary material for: Spatial transcriptomics reveals prognosis‐associated cellular heterogeneity in the papillary thyroid carcinoma microenvironment
Source: Clin Transl Med. 2024 Mar 1;14(3):e1594. doi: 10.1002/ctm2.1594 (PMC10905537; doi:10.1002/ctm2.1594)
Supplement: Supplementary file 3 — Supporting Information [file CTM2-14-e1594-s004.xlsx]

## Sheet: Table 2
Supplementary Table 2. Signature genes of PTC RNA-clinical clusters.
Tumor	FC	FC2	AFC	Immune
FN1	TFF3	IGKC	IGLC7	FDCSP
CHI3L1	TG	IGLC2	IGHG2	CR2
SERPINA1	SLC26A7	IGHG1	SFRP2	CD52
PLAU	MT1G	IGHG4	SFTPB	LTB
SLC34A2	TPO	IGLC1	COMP	CXCL13
TACSTD2	SLC26A4	HIST1H4C	IGHG3	MS4A1
SDC4	GPX3		COL1A1	TRBC2
NPC2	MT1F		COL3A1	LTF
MET	IYD		IGHG4	CXCR4
CTSC	SLC26A4-AS1		VCAN	TRBC1
MPZL2	FCGBP		IGHM	CORO1A
CLDN1	MATN2		SFRP4	CD79B
TCIM	PAX8		DERL3	CD48
IGSF1	MT1E		IGF1	CD79A
LGALS3	SORD		TIMP1	TRAC
CAMK2N1	SELENBP1		PIM2	RAC2
PCSK2	ID4		PCSK2	CD37
TSC22D1			IGLC3	LIMD2
IGFBP6			TGM2	FCMR
QPCT			CXCL10	VPREB3
