# Supplementary material for: Spatial transcriptomics reveals prognosis‐associated cellular heterogeneity in the papillary thyroid carcinoma microenvironment
Source: Clin Transl Med. 2024 Mar 1;14(3):e1594. doi: 10.1002/ctm2.1594 (PMC10905537; doi:10.1002/ctm2.1594)
Supplement: Supplementary file 4 — Supporting Information [file CTM2-14-e1594-s001.xlsx]

## Sheet: Sheet3
Supplementary Table 3-Cell type identification rule.
Spatial-geneset-score			Definition
tumor cell	follicular cell or atypical follicular cell	immune cell
>0	-	-	Tumor area
≤0	>0	-	FC area
≤0	≤0	>0	Immune area
≤0	≤0	≤0	NA area
