# Supplementary material for: Spatial transcriptomics reveals prognosis‐associated cellular heterogeneity in the papillary thyroid carcinoma microenvironment
Source: Clin Transl Med. 2024 Mar 1;14(3):e1594. doi: 10.1002/ctm2.1594 (PMC10905537; doi:10.1002/ctm2.1594)
Supplement: Supplementary file 5 — Supporting Information [file CTM2-14-e1594-s003.xlsx]

## Sheet: Table 2
Supplementary Table 4-Signature genes of TGFB1 signaling pathways.
VERRECCHIA_RESPONSE_TO_TGFB1_C1	WP_TGFBETA_RECEPTOR_SIGNALING
https://www.gsea-msigdb.org/gsea/msigdb/human/geneset/VERRECCHIA_RESPONSE_TO_TGFB1_C1	https://www.gsea-msigdb.org/gsea/msigdb/human/geneset/WP_TGFBETA_RECEPTOR_SIGNALING
ADAM9	BAMBI	LEFTY2	SMAD7
BSG	BMP4	LIF	SMAD9
CD44	CREBBP	LTBP1	SPP1
EPHB3	CTNNB1	MAPK3	STAT1
HSPG2	EGF	MAPK9	STAT3
IGFBP3	ENG	MIR302A	TFE3
ITGA3	EP300	NFKB1	TGFB1
LRRC17	FKBP1A	NOG	TGFBR1
NID1	FOS	RUNX2	TGFBR2
NME1	FOXH1	RUNX3	TGFBR3
NOTCH2	FST	SERPINE1	TGIF1
PAK1	HRAS	SKI	THBS1
PLAT	IFNG	SKIL	TNF
RHOB	INHBA	SMAD1	WNT1
RPSA	ITGB6	SMAD2	ZEB2
SERPINE1	JAK1	SMAD3	ZFYVE9
SPARC	JUN	SMAD4	ZNF423
TCF7L2	LEF1	SMAD5
VCAN	LEFTY1	SMAD6
