# Supplementary material for: Spatial transcriptomics reveals prognosis‐associated cellular heterogeneity in the papillary thyroid carcinoma microenvironment
Source: Clin Transl Med. 2024 Mar 1;14(3):e1594. doi: 10.1002/ctm2.1594 (PMC10905537; doi:10.1002/ctm2.1594)
Supplement: Supplementary file 6 — Supporting Information [file CTM2-14-e1594-s002.xlsx]

## Sheet: Visium
Supplementary Table 5-The list of analysis tools, reagents and instruments
Analysis tools	Manufacturer	Link
Aperio ImageScope Software (Version 12.3)	Leica
Loupe Browser Software (Version 6.0)	Loupe Browser	https://www.10xgenomics.com/support/software/loupe-browser/
Space Ranger software (Version 1.1.0)	Space Ranger	https://www.10xgenomics.com/support/software/space-ranger/
R (version 4.0.2)	R	https://www.npackd.org/p/r/4.0.2
Seurat (version 4.0.2)	R	https://satijalab.org/seurat/
SPATA2 (version 4.0.2)	R	https://github.com/theMILOlab/SPATA2
GSVA (version 1.40.1)	R	https://github.com/rcastelo/GSVA/
monocle (version 2.18.0)	R	bioconductor.org/packages/release/bioc/html/monocle.html
pheatmap (version 1.0.12)	R	https://rdrr.io/cran/pheatmap/
ggplot2 (version 3.4.1)	R	https://cran.r-project.org/web/packages/ggplot2/index.html
RColorBrewer (version 1.1.3)	R	https://cran.r-project.org/web/packages/RColorBrewer/index.html
stringr (veision 1.5.1)	R	https://github.com/tidyverse/stringr
magrittr (veision 2.0.3)	R	https://github.com/tidyverse/magrittr/
dplyr (version 1.1.0)	R	https://github.com/tidyverse/dplyr
LIANLAB (version 0.0.1.0)	R	https://github.com/Lian-Lab/LIANLAB
hdf5r (version 1.3.8)	R	https://mirrors.sjtug.sjtu.edu.cn/cran/web/packages/hdf5r/index.html
reshape (version 0.8.9)	R	https://github.com/hadley/reshape
NetworkX (version 2.8.2)	Python	https://github.com/networkx/networkx
Matplotlib	Python
infercnv (veision 1.3.3)	R	https://github.com/broadinstitute/infercnv
CellChat (veision 1.5.0)	R	https://github.com/sqjin/CellChat
MCPcounter	R	https://github.com/ebecht/MCPcounter
CIBERSORT	R	https://github.com/zomithex/CIBERSORT
nichenet	R	Browaeys R, Saelens W, Saeys Y. NicheNet: modeling intercellular communication by linking ligands to target genes. Nat Methods. 2020 Feb;17(2):159-162.
Graphpad prism (version 9)	GraphPad Software	https://www.graphpad.com/scientificsoftware/prism/
HALO (v3.3)	Indica labs	https://learn.indicalab.com
QuantStudio Design & Analysis Software (v1.5.2)	appliedbiosystems	https://www.thermofisher.com/jp/ja/home/technical-resources/software-downloads/quantstudio-3-5-real-time-pcr-systems.html
Cell lines	Supplier	Cat no.
TPC1 cell	procell	CL-0643
Deposited data	Supplier	Link
Spatial transcriptomics sequencing data	This paper	GSA-human: HRA003537
single cell RNA sequencing data		GEO: GSE184362
single cell RNA sequencing data		GEO: GSE158291
single cell RNA sequencing data		GEO: GSE232237
Reagent	Supplier	Cat no.
Visium Spatial Expression Starter kit(Including :Visium Spatial Tissue Optimization Slides &Reagent Kit, 4 Samples,Visium Spitial Gene Expression Slide & Reagents Kit, 16rxns and Visium Accessory Kit)	10x Genomics	1000200
Dual Index Kit TT Set A	10x Genomics	1000215
Library Amplification Kit	10x Genomics	1000249
Qubit dsDNA HS Assay Kit	Invitrogen	Q32851
TSA-RM	Panovue	4100100
PrimeScript RT reagent Kit with gDNA Eraser	Takara	RR047B
Isopentane (2-Methylbutane)	Millipore Sigma	270342-1L
RPMI base with 2 mM L-glutamine	Life Tech, Gbico	C11875-500BT
Fetal Bovine Serum	ExCell Bio	FSP500
Penicillin-Streptomycin Solution	HyCloneTM	SV30010
0.25% Trypsin-EDTA	Gibco™	25200072
Human TGF-beta1-Mammalian	PeproTech	100-21C
AZ12601011	MCE	HY-122856
PF06952229	MCE	HY-136244
TissueTek O.C.T. Compound	VWR	25608-930
Hematoxylin, Mayer’s (Lillie’s Modification)	Agilent	S330930-2
Eosin Y solution, aqueous, 0.5% (w/v) in water	Millipore Sigma	HT110216-500ML
Bluing Buffer, Dako	Agilent	CS70230-2
Nuclease-free Water	Thermo Fisher Scientific	AM9937
Low TE Buffer (10 mM Tris-HCl pH 8.0, 0.1 mM EDTA)	Thermo Fisher Scientific	12090-015
Tris Base (White Crystals or Crystalline Powder/Molecular Biology)	Thermo Fisher Scientific	BP152-500
Universal Mouse Reference RNA	Thermo Fisher Scientific	QS0640
Tris 1M, pH 7.0, RNase-free	Thermo	AM9850G
Hydrochloric Acid Solution, 0.1N	Fisher Chemical	SA54-1
KAPA SYBR FAST qPCR Master Mix (2X)	KAPA Biosystems	KK4600
Ethanol, Pure (200 Proof, anhydrous)	Millipore	E7023-500ML
Potassium Hydroxide Solution, 8M	Millipore	P4494-50ML
Methanol, for HPLC, ≥ 99.9%	Millipore Sigma	34860
2-Propanol (Isopropanol)	Millipore Sigma	I9516-25ML
SSC Buffer 20X Concentrate	Millipore Sigma	S6639-1L
Acetic acid, ≥ 99.9%	Millipore Sigma	A6283
SPRIselect Reagent Kit	Beckman Coulter	B23318
Qiagen Buffer EB	Qiagen	19086
High Sensitivity DNA Kit	Agilent	5067-4626
Sodium dodecyl sulfate (SDS) solution, 10% in water	Millipore Sigma	71736
TSA-RM	Panovue	4100100
PrimeScript RT reagent Kit with gDNA Eraser	Takara	RR047B
Instrument and Consumables	Supplier	Cat no.
Disposable Based Molds (15 x 15 mm)	VWR	60872-488
Stainless Steel Beaker (250 ml)	VWR	89075-592
Specimen Forceps, Straight, 203 mm (8”)	VWR	82027-436
Specimen Forceps, Straight, 152 mm (6”)	VWR	82027-438
Round/Tapered Spatula, Stainless Steel	VWR	82027-490
WHEATON 5 ml CryoELITE Tissue Vial	Wheaton	W985100
PCR Tubes 0.2 ml 8-tube strips	Eppendorf	951010022
DNA LoBind Tubes, 1.5 ml	Eppendorf	22431021
DNA LoBind Tubes, 2.0 ml	Eppendorf	22431048
Self-Standing Polypropylene Centrifuge Tubes (50 ml), sterile	Corning	430921
Sterile Centrifuge Tubes with Flat Caps, 50 ml	VWR	82018-050
Corning 250 mL Vacuum System, 0.2 μm Pore 19.6cm² NY Membrane	Corning	430771
Simport Scientific LockMailer Tamper Evidence Slide Mailer	Thermo Fisher Scientific	22-038-399
Tips LTS 20UL Filter RT-L10FLR	Rainin	30389226
Tips LTS 200UL Filter RT-L200FLR	Rainin	30389240
Tips LTS 1ML Filter RT-L1000FLR	Rainin	30389213
Divided Polystyrene Reservoirs	VWR	41428-958
Glass Beakers, 1L or larger	NA	NA
Razor Blades	NA	NA
Aperio Imaging and Analysis System	Leica	NA
Vectra Automated Quantitative Pathology Imaging System	Vectra Polaris featuring MOTiF™	NA
Leica Cryostat	Leica
QuantStudio Thermal Cycler	Thermo	4375786
MasterCycler Pro	Eppendorf	6321 000.019
Slide Spinner	Labnet	C1303-T
MYFUGE 12 Mini Centrifuge	Thermo Fisher Scientific	C1012
QuantStudio 12K Flex system	Applied Biosystems	4471087
